# Supplementary material for: Highly Conductive Peroxidase-like Ce-MoS2 Nanoflowers for the Simultaneous Electrochemical Detection of Dopamine and Epinephrine
Source: Biosensors (Basel). 2023 Dec 6;13(12):1015. doi: 10.3390/bios13121015 (PMC10742101; doi:10.3390/bios13121015)
Supplement: Supplementary file 1 [file biosensors-13-01015-s001.zip]

Archive with 1 entries (1 files):
- biosensors-2729631-supplementary.pdf
